# Supplementary material for: Survey on the Presence of Viruses of Economic and Zoonotic Importance in Avifauna in Northern Italy
Source: Microorganisms. 2021 Sep 15;9(9):1957. doi: 10.3390/microorganisms9091957 (PMC8471648; doi:10.3390/microorganisms9091957)
Supplement: Supplementary file 1 [file microorganisms-09-01957-s001.zip]

Archive with 1 entries (1 files):
- microorganisms-1342023-SI.pdf
